# Supplementary material for: DoAP2/ERF89 activated the terpene synthase gene DoPAES in Dendrobium officinale and participated in the synthesis of β-patchoulene
Source: PeerJ. 2024 Jan 18;12:e16760. doi: 10.7717/peerj.16760 (PMC10800100; doi:10.7717/peerj.16760)
Supplement: Supplemental Information 7 — GC-MS analysis of transient transformation of D. officinale PLBs. [file peerj-12-16760-s007.xlsx]

## Sheet: Sheet1
TIME	OE	VRT	CK
28.0019	26565.4	24741.4	6162.32
28.0066	26253.5	25026	5506.34
28.0113	25365.2	24316.3	4877.25
28.016	25283.5	25048.2	4433.7
28.0207	26392.3	25419	4282.45
28.0254	26911	25284	4114.17
28.0301	27556	25073.9	3787.25
28.0348	28519	26364.4	4300.48
28.0395	28389.1	27423.9	4094.03
28.0442	30174.7	28193.1	4211.32
28.049	31183	28452.9	4150.16
28.0537	31332.3	28633.2	4156.54
28.0584	31833.8	29831.5	4482.2
28.0631	32859.4	30627.3	4598.38
28.0678	32829.9	30391.8	4448.76
28.0725	32820.6	30587.3	4162.34
28.0772	32240.5	29964.6	4690.32
28.0819	32039.2	30023.4	4921.39
28.0866	32434.6	30336.9	5229.52
28.0913	32761.2	30294.1	6049.37
28.0961	32743.8	30177	6282.71
28.1008	33588	30377	6175.19
28.1055	33940.9	31310.8	5831.97
28.1102	32857.8	30628	6460.92
28.1149	33668.8	31405.1	6216.98
28.1196	32733	31909.9	6190.76
28.1243	33121.8	32045.3	6224.68
28.129	32905	31580.7	6019.62
28.1337	34090.6	31615.6	5587.43
28.1384	33540.1	32866.4	4955.81
28.1432	34154.8	33546.4	5063.11
28.1479	34087.8	33871.1	4936.48
28.1526	35097.5	32910.9	4614.1
28.1573	33720.6	32548.4	4348.39
28.162	33076.4	31719	4506.21
28.1667	33541.8	30481.2	4163.17
28.1714	32147.9	29567.9	4069.51
28.1761	31364.3	30067.1	3988.27
28.1808	31194.8	29152.2	3791.76
28.1855	30498.3	28694.9	3656.86
28.1903	31267.4	28420.3	3545.94
28.195	31164.2	27861.4	3353.96
28.1997	30508.1	27770.2	3500.53
28.2044	30622.7	29463.9	3779.04
28.2091	31932.1	28427.7	4107.84
28.2138	33376.8	29883	4227.89
28.2185	35823.1	31601.9	4749.28
28.2232	37271	34174.1	4806.26
28.2279	39184.1	35681.8	4732.15
28.2326	40959.7	37754	4723.94
28.2374	40490.4	38329.9	5264.94
28.2421	41244.4	39140.8	6536.61
28.2468	40762.5	39620.1	9096.5
28.2515	39022.9	37968.5	14588.9
28.2562	36555.1	36105.6	25074.9
28.2609	34597.2	34019.6	45120.4
28.2656	33768.4	32301.7	80796.8
28.2703	32239.2	30713.9	136692
28.2751	32381.4	30423.4	211011
28.2798	33774.1	30556.3	300376
28.2845	35822.4	32603.5	393374
28.2892	39582.6	35053.8	473964
28.2939	43140	39010.8	527661
28.2986	45995.7	42150.7	543282
28.3033	52079.7	46621.2	524402
28.308	56692.5	52532.2	475326
28.3127	61235.2	54799.1	409092
28.3175	61519.2	57317.2	335582
28.3222	61985.8	58198	267204
28.3269	58541.7	57893.2	207931
28.3316	54604.1	54678.4	162080
28.3363	49992.9	49961.6	126207
28.341	45841.3	46100.2	101225
28.3457	42243.9	41484.2	86467.1
28.3504	38671.1	38650.6	78800.9
28.3551	34841.5	34819.7	77218.8
28.3598	32103.4	32523.2	79581.3
28.3646	31774.4	30890.7	82586.6
28.3693	31519.2	29957.7	82443.1
28.374	31593.3	29171.5	79612.5
28.3787	30306.3	28680.7	73015.8
28.3834	30652.7	28977	63209.8
28.3881	29464.1	30066.3	53296.7
28.3928	29018	29459.7	44153.2
28.3975	29356.9	29097.1	36961.9
28.4022	29473.3	27728.6	30476.4
28.4069	28614	28324.1	25353.3
28.4117	29029.4	28618.2	22969.3
28.4164	29087.8	28244.3	20861
28.4211	28492.1	27932.3	20084.8
28.4258	28191.3	27723.7	20206.8
28.4305	29677.3	26950.3	20835.9
28.4352	30045.9	27741.3	23725.5
28.4399	31978.9	28843.8	31230
28.4446	33812.8	29202.1	44234.6
28.4493	34998.2	31263	64485
28.454	36381.7	32666.6	93059
28.4587	36272.1	33521.3	127513
28.4635	36748.4	34510.1	163629
28.4682	37039.4	36157.6	192397
28.4729	37267.2	36184.4	206719
28.4776	37104.2	35502.3	205897
28.4823	36579.3	34567.5	192992
28.487	35162.3	33786.5	168223
28.4917	33643.4	33309.5	137602
28.4964	33641.7	31977.3	108058
28.5011	32769.2	31493.8	81357.3
28.5058	30943.2	30494.8	61186.2
28.5106	30164.9	30103	46398.7
28.5153	29966.6	29101.8	36267.4
28.52	29417.4	27207.5	30219.4
28.5247	29826.1	27137.7	27731.4
28.5294	29752.5	27443.1	31224
28.5341	30736.8	28921.3	0
28.5388	32121.7	28936.6	0
28.5435	33838.4	29772.5	0
28.5482	35555.2	30681.6	0
28.553	37690.8	32327.8	0
28.5577	39158.8	33767.5	0
28.5624	41247.6	34437.5	0
28.5671	42150	35062	0
28.5718	42728.8	35181.9	0
28.5765	42768.6	34315.2	0
28.5812	42503.2	34467.7	0
28.5859	42603.6	33724.4	0
28.5907	41212.1	33007.7	0
28.5953	40127.4	32985.2	0
28.6001	38759.4	31743.1	0
28.6048	37134	31460.6	0
28.6095	34616.1	31289.1	0
28.6142	32680.5	30253.7	33323
28.6189	32567	29035	28804.7
28.6236	30041.8	28056.6	26565.5
28.6283	28251.7	26503.4	24781
28.633	27024.8	26493	23919.4
28.6378	26386.7	24559	23144.6
28.6425	26203.2	23654.2	23749.9
28.6472	25270.6	23186.9	24450.8
28.6519	24640.3	24268.6	25475.7
28.6566	24919	23401	26740.1
28.6613	24993.2	23267.5	28275.6
28.666	25286.6	23419.9	27511.9
28.6707	24343.1	22872.2	25559.8
28.6754	24065	22297.7	23778
28.6801	23898	22219.4	21335.2
28.6849	23811.4	22435.4	18556.6
28.6896	21798.3	22744.2	16070.6
28.6943	22922.7	22997	14298.1
28.699	23160.2	22581.5	13191
28.7037	22837.6	21501.8	13331.1
28.7084	23670.9	21365.8	15187.5
28.7131	23198	21351.3	21447.2
28.7178	23188.8	22255.4	0
28.7225	24421.8	22561.3	0
28.7273	25309.3	24024.5	0
28.732	28707.6	24471.8	0
28.7367	32775.3	25730.3	0
28.7414	37839.5	27281.5	0
28.7461	46465.1	30061.2	0
28.7508	57624.7	31668.2	0
28.7555	73887.4	33947.9	0
28.7602	93190.4	37338.4	0
28.7649	113411	40819.2	0
28.7696	131764	42053.8	0
28.7743	144199	43646.3	0
28.7791	151472	46167.9	0
28.7838	154775	50235.3	0
28.7885	162394	58126.9	0
28.7932	182718	75580.7	0
28.7979	229850	109731	0
28.8026	318700	167997	0
28.8073	460953	262533	0
28.812	649020	393855	0
28.8167	869945	551862	0
28.8214	1095364	718399	0
28.8262	1284261	865217	0
28.8309	1399003	970110	0
28.8356	1419463	1009755	0
28.8403	1330992	968992	0
28.845	1148510	862354	0
28.8497	917028	714992	0
28.8544	686947	558076	0
28.8591	488739	415844	0
28.8638	335474	300247	0
28.8685	230185	210773	0
28.8733	161521	147801	0
28.878	116808	106002	0
28.8827	89634.5	80505.5	0
28.8874	75118.5	65194	0
28.8921	65390.2	55973	0
28.8968	59541.1	50112.3	0
28.9015	56099.2	47312	0
28.9062	52923.3	44946.5	0
28.9109	50663.9	42462.5	0
28.9157	50291.8	40501.6	0
28.9204	48008.3	40368.4	59142.1
28.9251	46473	39299.5	57083.6
28.9298	45880	38652.9	55246.7
28.9345	45805.7	39597.8	52619.9
28.9392	44765	39016.8	50347.8
28.9439	44283.7	38420.6	47394.1
28.9486	42822.9	37884.5	45455.1
28.9534	42941.7	37294.4	43903.1
28.9581	41464.6	37717.5	42625.9
28.9628	41071.1	37532.9	40859.7
28.9675	40177.2	36953.6	39529.5
28.9722	39995.5	36896.3	38840.3
28.9769	40760.5	36408.6	38887.2
28.9816	40180.4	37376.4	37579.8
28.9863	41469.7	37837.7	38014.4
28.991	44023.6	39526.4	38293.9
28.9957	45144.7	40951.9	39200.7
29.0005	46018.7	42119.8	38833.1
29.0052	48168.3	43203.4	38506.5
29.0099	47857.5	44641	38700.3
29.0146	47745.9	45161.9	36655.6
29.0193	47983.9	44915.1	34423.9
29.024	46039.2	43281.1	32233.9
29.0287	44481.3	42950	30581
29.0334	41664	40417.9	29201.8
29.0381	39027.6	38258.4	28729.3
29.0428	37432.7	36067.9	27226
29.0476	38033.8	35498.7	26239
29.0523	36955.4	34645.8	25951.5
29.057	36263.5	34309.1	25620.5
29.0617	36015.8	34299.4	26576.5
29.0664	34597.1	33268.7	27633
29.0711	35119.2	34468	27595
29.0758	35981.7	33567.9	27632.9
29.0805	35945.3	33866.9	27481
29.0852	35971.6	34002.9	26572.8
29.09	36281.1	33956.1	26213.5
29.0947	38905.3	35085	25428.8
29.0994	41062.4	36990.3	24332.8
29.1041	43120.2	39541.1	23380.7
29.1088	46778.2	43246.8	22685.3
29.1135	51733.3	45139.7	21437.7
29.1182	54281.2	49815.5	21135.2
29.1229	57556.2	52016.6	20579.6
29.1276	57745.5	52204.9	20202.8
29.1323	56159.6	51662.2	20502.2
29.137	53439.1	49703.1	19584.1
29.1417	48580.8	47072.9	19297.4
29.1465	44787.8	44772.2	19061.2
29.1512	41746.1	40245.6	18668.1
29.1559	39527.2	37642.7	19567.7
29.1606	37845.7	35712.8	19754.5
29.1653	36877.2	34559	19052.7
29.17	35965.6	34968.9	18405
29.1747	35298.6	34763.7	19115.7
29.1794	34473.4	34408.5	18963.9
29.1841	34358	34566.5	18910.2
29.1889	34770.4	35093.5	19211.7
29.1936	34296.9	34060.2	19037
29.1983	34214.7	33300.1	18227.6
29.203	33328.7	33416.2	17954.9
29.2077	33334.9	32846.8	17738.5
29.2124	34876	33239.8	17494.2
29.2171	36220.9	34182.1	17772
29.2218	37690	34657.8	17793.7
29.2265	39418.1	35096.5	17966.9
29.2312	40383.4	37132.4	17520.3
29.236	40687.4	38773.4	17520.1
29.2407	40258	39067.4	17315.3
29.2454	40135.7	38535.8	17739.6
29.2501	38232.6	37251.2	17215.5
29.2548	37357	37014.8	17081.2
29.2595	35842.4	37101	16462.1
29.2642	35662.7	37864.4	16323.9
29.2689	36293	42114.2	15788.3
29.2736	39265.9	52289.5	15063.4
29.2783	43697.2	68124.5	16131.5
29.2831	48893.1	93033.4	17423
29.2878	54582.1	125646	19784.8
29.2925	58415.4	161416	20907.2
29.2972	63410.5	196796	22839.5
29.3019	67023.6	225791	23496.5
29.3066	68237.1	242070	24483.6
29.3113	66087.6	242825	24354
29.316	62787.3	227742	23203.6
29.3208	57970.4	202942	21650.7
29.3255	51491.2	172953	20011.2
29.3302	45581.2	142986	19133.5
29.3349	40840.2	115867	16787.7
29.3396	37275.8	91489.7	16402.8
29.3443	34080.2	73707.6	15791.4
29.349	31255.5	61116.1	15872.8
29.3537	29445.5	52771.6	15458.2
29.3584	29086.8	46634.4	15561.6
29.3632	27810.8	41016.6	15617.3
29.3679	26230.8	38825.1	15503.8
29.3726	25986.2	36126.9	14846.9
29.3773	26515.3	33735.9	14230.3
29.382	25680.6	32444.3	13890.5
29.3867	25936.5	31800.3	12731.1
29.3914	25991.4	30760.2	12562.8
29.3961	25084.5	30530.7	12772
29.4008	23674.3	30181.1	12856.9
29.4055	23788.6	28811.7	13712
29.4103	24442.3	29107.5	14594.4
29.415	24371.7	28242.4	15518.8
29.4197	25045.1	28109.5	16370.2
29.4244	24400.5	27153.6	16790.2
29.4291	23267.7	25822.7	16958.9
29.4338	23753.1	24962.8	16969.2
29.4385	23339.3	25553.4	16518
29.4432	22345.3	25316.4	15977.3
29.4479	22003.4	24328.9	14266.8
29.4526	21180.8	24736.2	13565.3
29.4574	21775.2	23591.6	12694.7
29.4621	21052.7	23542.3	12286
29.4668	20741.2	23135.4	11612.1
29.4715	20549.1	23174	11518
29.4762	20966.5	22484.5	11167.8
29.4809	20913.2	21971.2	11676.2
29.4856	20635.9	21917.7	10999.4
29.4903	20756.2	21853.1	10763.8
29.495	20647.3	22688.3	11427.7
29.4997	21421.4	22483.1	11934.9
29.5044	21932.4	22541.8	12456.1
29.5092	21205.6	23263.4	12853
29.5139	21662.7	22550.5	12865.4
29.5186	21510.2	23122.5	13709.4
29.5233	21704.1	23161.1	13555.1
29.528	21902	21990	14138.8
29.5327	21869.7	22193	13410.6
29.5374	20649	21820.9	12165.4
29.5421	19607	21283.2	11436.5
29.5468	19570.8	21071.1	11597.5
29.5515	20742.6	20517.8	11359.9
29.5563	20083.4	20672.4	12209.2
29.561	20696.6	20474.1	13493
29.5657	21015.7	21039.4	15213.8
29.5704	21004.1	21496.5	17809.1
29.5751	22157.9	21846.3	21926.6
29.5798	22720.3	22261.3	26128.7
29.5845	24274.2	21377.1	29957.4
29.5892	24321.1	22428.6	33580.1
29.5939	26150.1	23566.5	35174.3
29.5987	27413.8	25190	35762.2
29.6034	28721.5	26314.9	35641.9
29.6081	29287	26932.4	32767.6
29.6128	30102.4	28412	29756.8
29.6175	30684.1	29903.4	27968.7
29.6222	31182.7	29269.1	26379.1
29.6269	30708.7	28552.4	25850.2
29.6316	29535.6	28572.8	27282.1
29.6364	29748.9	28611.3	29221.4
29.641	28620.4	27669.9	31787.9
29.6458	28920.4	27202	35785
29.6505	28692.7	27358.1	39030.7
29.6552	28532.3	26876.7	40915.2
29.6599	27335.3	26464.2	42335.6
29.6646	26012.3	25275.5	42019.9
29.6693	24920.3	25133.5	40623.1
29.674	25310.5	25036.3	39757.4
29.6787	25025.8	23771	0
29.6835	25462	23555.2	0
29.6882	25883.7	23814.9	0
29.6929	28195.1	24803.3	0
29.6976	35502.1	25605.7	0
29.7023	49195.9	29968.5	0
29.707	72882.8	35423.5	0
29.7117	108426	48669.4	0
29.7164	160797	68502.1	0
29.7211	228482	95764.8	0
29.7258	305688	128510	0
29.7306	381458	164658	0
29.7353	440598	197946	0
29.74	474004	222937	0
29.7447	474411	232693	0
29.7494	437780	226324	0
29.7541	377439	206057	0
29.7588	305408	176576	0
29.7635	235728	146792	0
29.7682	175821	117860	0
29.773	131599	92399.7	0
29.7777	101378	73393.8	0
29.7824	80610.3	59575.8	0
29.7871	67597.2	49491.5	0
29.7918	62831.6	42436.5	0
29.7965	65049.4	38737.2	0
29.8012	73228.4	35610.6	0
29.8059	87014.1	34954	0
29.8106	104794	35398.6	0
29.8153	123529	36676.1	0
29.82	142201	40606.5	0
29.8248	155140	43686.8	0
29.8295	160034	46176.2	0
29.8342	154170	48022.9	0
29.8389	141847	49699.9	0
29.8436	125486	49893.7	0
29.8483	109496	48806.8	0
29.853	94684.9	46231.1	0
29.8577	82121.1	43358.2	0
29.8624	71128.9	39783.8	0
29.8671	60984.2	37222.8	0
29.8719	54074.9	34604.3	0
29.8766	49488.6	32226.3	0
29.8813	46027.4	29844.8	0
29.886	43272.9	29230.4	0
29.8907	40187.5	27068.1	0
29.8954	39374.8	26840.4	0
29.9001	38683.5	26768.7	0
29.9048	36879.5	26285.2	0
29.9095	36214.8	26121.1	0
29.9142	36461.6	26996	0
29.919	37448.2	27924.1	0
29.9237	37119	28152.9	0
29.9284	37835.4	28991.4	0
29.9331	37883	30317.4	0
29.9378	38237.7	29254.9	0
29.9425	37297.5	30301.1	0
29.9472	36838.8	30533.5	0
29.9519	36427.9	30606.9	0
29.9566	35251.9	30249	0
29.9613	33697.3	28406.2	0
29.9661	35330.9	27620.2	0
29.9708	37512.4	28756.2	0
29.9755	46201.2	31008	0
29.9802	65754.2	36897.9	0
29.9849	104355	50121.3	0
29.9896	167562	72820.1	0
29.9943	259989	108863	0
29.999	375791	164072	0
30.0038	502770	231797	0
30.0085	621476	311103	0
30.0132	704142	387729	0
30.0179	735716	444142	0
30.0226	715698	463952	0
30.0273	657437	450680	0
30.032	568777	414042	0
30.0367	470604	360642	0
30.0414	377642	300674	0
30.0462	297217	244346	0
30.0509	231997	196336	0
30.0556	183691	158448	0
30.0603	150251	129332	0
30.065	125094	107887	0
30.0697	106232	92544.1	0
30.0744	92854.1	81269.5	0
30.0791	82750.8	72660.7	0
30.0838	74549.3	66606.1	0
30.0885	68115.8	61453.6	0
30.0933	63781.3	56903.5	0
30.098	60379.9	52839.3	0
30.1027	57360.3	50222.5	66783.6
30.1074	55288.8	49187.6	62948.4
30.1121	53270.6	46429.5	59166.2
30.1168	51130.2	46891.6	55988.1
30.1215	50718.1	43877	53600.8
30.1262	49499.4	43294	51696.9
30.1309	48307.6	41378	49713.9
30.1356	46028.8	40041.9	47938.4
30.1404	43750.2	39532	47452
30.1451	42518.8	37223.8	44745.1
30.1498	41665.9	36360.5	43333.5
30.1545	39961.9	36709.3	42268.6
30.1592	39580.6	35211.6	40482.3
30.1639	38107	33726.8	38921.4
30.1686	39539.3	33113.3	40393.7
30.1733	38822	33528.2	41341.1
30.178	39443.7	33486.8	43198.1
30.1827	40471.2	33927.6	45988.4
30.1874	40715.8	35220.7	49324.8
30.1922	40839.8	35783.4	52109.7
30.1969	40742.6	36440.5	54773.3
30.2016	40177.7	36471.3	55724.1
30.2063	38858	36477.1	55893.9
30.211	38253.8	35797.8	53291.1
30.2157	37297.4	35491.7	49595.4
30.2204	36501.9	37000.2	45852.1
30.2251	34997.7	37113.7	42685.7
30.2298	33602.2	36595.4	38394.3
30.2346	32822.4	35066.1	34918
30.2393	31252.3	33911.7	31839
30.244	30471.1	32433.8	30307.8
30.2487	29633.1	31693.9	29412.9
30.2534	30184.9	31134.7	28916.3
30.2581	29619.3	30433	28004.1
30.2628	30481.8	29769.5	26620.9
30.2675	34406.5	31201.5	26546
30.2722	43192.1	37614.4	26611.6
30.2769	59745.7	50576.3	26591.8
30.2817	87754.2	73378	27485.8
30.2864	130722	107863	27567
30.2911	187632	154742	28634.4
30.2958	249262	210255	29700.2
30.3005	304296	260699	29068
30.3052	340429	293216	28910.7
30.3099	350692	303028	29250.5
30.3146	328480	292301	29499.9
30.3194	283067	260161	29184.8
30.324	222861	213607	28594
30.3288	164406	161775	28241.1
30.3335	115540	116809	28402.3
30.3382	81214.1	82072.1	28554.5
30.3429	59291.8	58855.4	30517.3
30.3476	46153.1	44313.4	30676.5
30.3523	37603.9	35271.5	32424.2
30.357	33352.2	30602.6	34251.3
30.3618	31723	27968.1	36348.2
30.3665	30972.4	27479.8	38417.5
30.3712	30803.9	27118.7	40341.9
30.3759	30766	27191.7	44082.2
30.3806	30731.3	27341.8	47230.3
30.3853	31071.2	28470.5	49734.8
30.39	31424.2	28840.4	50306.8
30.3947	32299.6	29400.3	50179.5
30.3994	33319.3	29504.8	47360.1
30.4041	32413.5	28556.1	45630.6
30.4089	31456.1	28675	44136.7
30.4136	29853.8	27610.5	43981.2
30.4183	29208.5	27672.4	44895.2
30.423	30267.1	27379.3	51221.9
30.4277	30473.3	27874.9	63283.5
30.4324	30771.9	26908.6	78825.9
30.4371	32842.3	28062.2	98540.7
30.4418	33865.2	29307.6	119906
30.4465	35673	29655.7	138971
30.4512	38414.2	30533.4	149647
30.456	39255.7	31313.5	151475
30.4607	38965.4	32920.1	143615
30.4654	37760.3	32602.3	128309
30.4701	37480.7	32682.4	109622
30.4748	35485	32069	90361.1
30.4795	34400.6	31104.8	74350.3
30.4842	32630.6	29699.7	61289.1
30.4889	31142.7	27864	51228.8
30.4936	29422.2	26355.5	43679.4
30.4983	28009.9	25293.1	38139.4
30.5031	27282.7	26159.2	34496.3
30.5078	26739.6	25672.4	30363.1
30.5125	26585.3	24630.1	29716.7
30.5172	26124	24924	27913.6
30.5219	24851.2	23742.6	26749
30.5266	24516	23807.1	26567.3
30.5313	23984.9	22538.2	28072.9
30.536	22997.2	22247.2	27244.2
30.5407	22655.4	21838.4	26857
30.5454	23460.4	20954.1	26865.2
30.5501	22881.4	21447.5	27113.3
30.5549	22483.2	21783.3	27296.9
30.5596	22282.1	20939.7	27722.4
30.5643	22563.6	20899.8	28248.2
30.569	23014.5	21419	27898.7
30.5737	23570.2	22349	28452.7
30.5784	25426.5	23629.5	29931.9
30.5831	27704.4	24491.9	33949
30.5878	31839.3	26388.9	0
30.5925	37304.9	29162.2	0
30.5973	43700.4	32997.3	0
30.602	48077.5	37245.9	0
30.6067	53106.8	42182.8	0
30.6114	57360.3	45870	0
30.6161	59557.1	47543.1	0
30.6208	58307.9	46958	0
30.6255	55339.2	44667.4	0
30.6302	49276.2	41716.7	0
30.6349	43623.7	37808.9	0
30.6396	40436.4	35908.5	0
30.6444	42261.4	33827.3	0
30.6491	42759.1	33902.9	0
30.6538	50907.2	37066	0
30.6585	65297.8	44900.7	0
30.6632	84793.3	58910.6	0
30.6679	108519	76314.5	0
30.6726	133457	94202.6	0
30.6773	154883	110794	0
30.6821	168250	123174	0
30.6867	169656	129190	0
30.6915	161784	126164	0
30.6962	144965	117810	0
30.7009	124656	104925	0
30.7056	104412	90958.7	0
30.7103	85596.9	78166.4	0
30.715	70714.3	66327.8	0
30.7197	58796.5	56062.8	0
30.7244	49164.5	48045.4	0
30.7292	42729.1	41255.1	0
30.7339	39419	36495.5	0
30.7386	36285.5	33382.8	0
30.7433	34186.1	33686.7	0
30.748	33651	32562.2	0
30.7527	35136.5	33544.8	0
30.7574	36467	34034.7	0
30.7621	35754.9	33229.6	0
30.7668	34117.7	33699	0
30.7716	33731.9	33294.1	0
30.7763	32437	32519.6	0
30.781	30635.1	30206.7	0
30.7857	28248.4	28880.9	0
30.7904	27037.2	26513	55997.7
30.7951	25374.9	25098.9	48354.3
30.7998	24630.3	24414.7	43616
30.8045	23488.4	23073.5	40093.4
30.8092	21783.9	22046.6	38375.3
30.8139	21185.3	20783	36455.9
30.8187	21192.5	19907.4	36916.9
30.8234	20552.5	20304.3	37474.5
30.8281	18587.3	19146.7	36868.8
30.8328	19157.1	19501.3	36818
30.8375	19021.8	17928	35385
30.8422	19225.2	18106.1	34504.8
30.8469	19123.8	17583	33432
30.8516	19234.5	17546	31828.3
30.8563	18804.6	17092.7	31429.2
30.861	18852.3	17880.1	31448.8
30.8657	19382.9	17882.2	32329.5
30.8705	19335	17208.3	32172.1
30.8752	19301	18051.2	32015.2
30.8799	19231.5	17913.7	30616.6
30.8846	18878.1	18286.7	30375.3
30.8893	19306.6	18004.3	29771.1
30.894	19831.2	18578.2	28070.9
30.8987	20147	19138.4	26945.9
30.9034	20926	19360.1	25407.2
30.9081	21555.7	20431.3	24969
30.9128	22136	21254.4	24266.5
30.9176	24122.4	22248.2	24889.7
30.9223	26794	23014.3	24837.6
30.927	27832.3	23922.9	25171.5
30.9317	27419.2	24669.3	26217.2
30.9364	27940.5	26012.8	27855.8
30.9411	28740.1	26765.6	28929
30.9458	28760	27115.1	30067.4
30.9505	28466	26349.6	30829.3
30.9552	27880	25949.1	30578.9
30.9599	27942.4	25953.1	30949
30.9647	28577.5	25754	32232.8
30.9694	29282.8	26842.7	33731.3
30.9741	30951.1	27903.9	36032.4
30.9788	32871.7	30171.9	0
30.9835	37624.4	32780.8	0
30.9882	48215.6	37600.9	0
30.9929	64995.4	47033.2	0
30.9976	93847.5	63025.8	0
31.0023	134796	88400.4	0
31.0071	188365	123617	0
31.0118	252723	164538	0
31.0165	318135	209044	0
31.0212	373286	251308	0
31.0259	406531	279122	0
31.0306	409811	289892	0
31.0353	383639	280406	0
31.04	336291	253871	0
31.0448	280599	218332	0
31.0495	229126	181889	0
31.0542	187461	151133	0
31.0589	155558	127737	0
31.0636	134133	112269	0
31.0683	122292	103358	0
31.073	112828	98117.4	0
31.0777	102578	93811.4	0
31.0824	92916.3	87360.5	0
31.0871	82861	81013.6	0
31.0919	74348.8	74685.5	0
31.0966	66852.9	67237.1	0
31.1013	61170.9	60765.4	0
31.106	60239	55654.4	0
31.1107	64348.6	56894.3	0
31.1154	77970.4	65707.5	0
31.1201	109959	85887.3	0
31.1248	172751	128200	0
31.1295	280165	206853	0
31.1342	451239	335804	0
31.139	697134	526602	0
31.1437	1005888	785350	0
31.1484	1355986	1087478	0
31.1531	1715746	1401298	0
31.1578	2050453	1689344	0
31.1625	2290976	1912745	0
31.1672	2388061	2015480	0
31.1719	2307394	1957282	0
31.1766	2056081	1752128	0
31.1813	1686109	1461910	0
31.1861	1284436	1140994	0
31.1908	914549	832758	0
31.1955	613178	575840	0
31.2002	396953	386673	0
31.2049	255446	257680	0
31.2096	169737	174399	0
31.2143	119363	123954	0
31.219	90764.3	95145.8	0
31.2237	74832.1	76920.9	0
31.2284	67051.2	65820.7	0
31.2331	60682.3	57866.5	0
31.2379	55886.3	53656.1	0
31.2426	51861.3	50364.7	67611
31.2473	48711.5	47526.3	64907.4
31.252	46861.6	45764.4	60845.9
31.2567	44390.9	43273.2	57857.4
31.2614	42830.7	39993.4	55213.7
31.2661	40970.3	39041.7	54617.5
31.2708	39524.1	37696.9	56110.2
31.2755	39111.1	37027.7	62129.6
31.2803	37201.1	36261.9	0
31.285	35930.7	35089	0
31.2897	36271.9	33980	0
31.2944	37603.7	35406.2	0
31.2991	37849	36637.1	0
31.3038	38558.4	36278.5	0
31.3085	39581.4	36900.1	0
31.3132	40316.1	38333.9	0
31.3179	40579.3	38019.7	0
31.3226	39856.5	37794.4	0
31.3274	38932.4	37536.7	0
31.3321	36055.6	36339.1	0
31.3368	35799.7	35300.2	0
31.3415	37101.5	34555.9	0
31.3462	39731.4	35464.1	0
31.3509	44705.9	35577.6	0
31.3556	52264.2	38360	0
31.3603	61658.2	44007	0
31.3651	72048.2	51214.2	0
31.3697	81666.9	58176.4	0
31.3745	89125.6	64353.8	0
31.3792	93703.5	70067	0
31.3839	93737.8	72266.6	0
31.3886	89509.6	72037.7	0
31.3933	83470.1	68732.4	0
31.398	73567.6	63449.2	0
31.4027	65165.4	57746.7	0
31.4074	56755.3	51991	0
31.4122	49480.1	46088.6	55078.2
31.4169	43582.1	41600.3	49168.8
31.4216	39441.2	37334.7	45754.9
31.4263	36119.2	36052.2	45783.2
31.431	34983.3	34125.4	50025.4
31.4357	32529.7	31472.2	55858.9
31.4404	31667.7	30697.5	64023.2
31.4451	31372.7	29893.4	0
31.4498	31436.4	29585.9	0
31.4546	31716.3	28939.7	0
31.4593	32503.5	30069.9	0
31.464	32884.7	30945.5	0
31.4687	33629.6	31048.4	0
31.4734	35463.6	32097.8	0
31.4781	37490.6	32315	0
31.4828	39029	34009.5	0
31.4875	42348	35327.3	0
31.4922	46288.5	36405	0
31.4969	50008.5	38314.9	0
31.5017	53144.3	41665	0
31.5064	55235.3	43763	0
31.5111	55819.8	45081.7	0
31.5158	55167.9	44443.7	0
31.5205	52990.6	44832.9	0
31.5252	50948.7	44545.7	0
31.5299	49296.3	43904.6	0
31.5346	50476.9	41874.4	0
31.5393	54380.7	42018.9	0
31.544	61009.5	44352.5	700344
31.5487	72798.3	47789.3	805928
31.5535	85746.4	54607.4	853756
31.5582	100640	64048.1	837358
31.5629	115374	73932.8	769389
31.5676	126080	83890.3	673487
31.5723	129487	93193.3	568182
31.577	127532	99057.4	459775
31.5817	120733	99340.6	359206
31.5864	110819	96241.2	276368
31.5911	100018	91238.9	216992
31.5958	89183.9	86053.2	175718
31.6006	81820	78757.7	150167
31.6053	75833.9	71776.6	137110
31.61	70470.8	65592.6	133114
31.6147	64993.9	60712.5	135860
31.6194	61568.8	57126.7	145613
31.6241	56661.8	54465.1	159116
31.6288	53735.3	50907.3	179358
31.6335	51638.6	47657.7	198656
31.6382	49264.8	45556	213603
31.6429	47712.8	44776.6	219018
31.6477	47003.4	42885.8	216161
31.6524	44139.2	42624.3	204577
31.6571	43480.7	41164.5	186358
31.6618	42672.4	39954.5	164725
31.6665	41036.4	38409.3	144593
31.6712	40905.8	37597.4	130510
31.6759	39427.6	36865.7	127092
31.6806	38932.3	36859.9	136249
31.6853	38078.4	35737.8	161217
31.6901	38350.7	35344	202578
31.6948	38337	35165	256414
31.6995	39322.8	35637.2	314534
31.7042	42227	36173.6	370013
31.7089	44532.9	36140.7	414547
31.7136	48484	38066.2	441632
31.7183	53328.2	40452.7	448890
31.723	58612.3	43619.9	437151
31.7278	63015.1	47404.6	413375
31.7325	68143.4	51075.2	385958
31.7372	70347.9	53254.2	354410
31.7419	72911.2	55165.5	330710
31.7466	74612.8	56901	329156
31.7513	76709.3	57983.7	342428
31.756	77783.5	59776	368350
31.7607	79880	60450.5	404625
31.7654	82148.3	62400.8	441307
31.7701	84847.9	63755.4	464522
31.7749	86938.1	65232.8	465485
31.7796	90142.6	65752.1	446155
31.7843	92406.5	68728.8	405855
31.789	94770.3	69635.4	350368
31.7937	93763.8	69918.5	291718
31.7984	90817.9	69862.4	236607
31.8031	86003	69150.2	192225
31.8078	81488.2	67434.3	158161
31.8125	76815.7	64392.5	134632
31.8172	70545.9	61390.5	120001
31.822	64353.2	57476.3	113816
31.8267	59957.6	53967	114936
31.8314	56418.8	50430.2	123648
31.8361	54026	47981.8	138452
31.8408	51844.4	45269.9	157242
31.8455	50306.2	43664.3	175428
31.8502	51071.5	42668.6	188008
31.8549	52662.7	42427.2	193434
31.8596	56046.7	43938.5	194134
31.8644	57857.2	44894.6	188620
31.8691	60561.4	45009.8	172771
31.8738	61423.4	46331.4	154244
31.8785	62589.2	47438.4	136880
31.8832	63745.7	48350.3	120723
31.8879	62491.7	48994.5	105433
31.8926	60726	49596.1	93340.5
31.8973	58106.7	49292.4	84530.4
31.902	56491.2	48567.1	79234.6
31.9067	54188.8	47342.3	74041
31.9114	51507.1	47538.4	70524.4
31.9162	49453.5	45686	68184.8
31.9209	48520.9	44823.8	65921.9
31.9256	47585.8	44357.7	62941.3
31.9303	46516.6	42407.9	61279.2
31.935	45181.2	41441.7	60362.8
31.9397	43579.4	40252.7	58465
31.9444	42208	38922	56492.8
31.9491	41216.4	37439.8	53846.8
31.9538	38821.2	37207.3	52472.8
31.9585	37391.4	35310.7	52316.8
31.9633	36679.2	33465.6	52741.1
31.968	36291.5	32015.5	50697.2
31.9727	35797.5	32613.6	49044.3
31.9774	34578.6	30653.8	48537.5
31.9821	32416.4	30336.1	47909.4
31.9868	32273.7	29551.3	46338.1
31.9915	31564	29577.4	45737.1
31.9962	30490.4	27978	45965.1
32.001	30303.7	28024.9	46384.6
32.0057	30399	27803.8	47219.4
32.0104	29678.3	26870.8	49739.3
32.0151	30516.2	25986.1	52980.7
32.0198	29792.8	26087.5	58275.2
32.0245	30120.4	26636.1	63629
32.0292	29190.5	26199.8	65823.8
32.0339	28702.7	24915.8	67157.6
32.0386	28081.9	26065.4	67922.5
32.0433	27358.1	25716.4	66845.4
32.0481	27065.3	25849.3	64003.5
32.0528	26928	25480.8	59828.1
32.0575	26859.7	24427.1	57896.2
32.0622	26490	25056.4	55246.3
32.0669	26508.2	23400.6	54592
32.0716	26306.8	23198.2	56968.6
32.0763	25225.5	22785.6	64804.2
32.081	24360.6	21391.3	79001.2
32.0857	24051.6	21822.4	104795
32.0904	24640.1	22423.8	146705
32.0951	25259	22014.5	202708
32.0999	25501.6	22444.2	267950
32.1046	27507.7	24491.8	333795
32.1093	28953.3	25124.3	390532
32.114	30379.9	25862	429316
32.1187	32227.5	27963.2	442667
32.1234	32918.5	30251.4	424663
32.1281	35541.4	31497.4	382147
32.1328	35880.2	31793.4	330813
32.1375	35713.5	31908	282257
32.1422	36332.8	32547.4	237444
32.147	36217.1	32727.7	198830
32.1517	36061.4	32318.7	167507
32.1564	35962.3	32654.2	143253
32.1611	35369.6	32017.2	128352
32.1658	33898.8	30853.3	115735
32.1705	33045.4	30287.7	106275
32.1752	32989.5	30461.3	100182
32.1799	33052.4	31398.4	97567
32.1846	34702.4	30971.6	97624.1
32.1894	36669.9	31714.7	100591
32.1941	39584.4	34255.5	104308
32.1988	43750	38301.8	107815
32.2035	48176.9	41853.9	108957
32.2082	52042.9	45043.5	108151
32.2129	54803.2	47510.6	106318
32.2176	55551.7	49710	102372
32.2223	56363.4	51022.4	98653.2
32.227	53837.4	50585.2	94407.2
32.2317	52978.6	50040.5	89288.4
32.2365	51540.2	48191	84516
32.2412	49341.1	47337.2	80528.7
32.2459	45709.5	45459.2	77658.6
32.2506	44000.6	43192.5	75847.4
32.2553	42327.7	42144.4	76850.9
32.26	40999.4	39844.1	79413.7
32.2647	38932.4	37497	80706.7
32.2694	37541.3	36147.5	84606.7
32.2741	36812.1	34748.2	85333
32.2788	37119	35033	88435.8
32.2836	37331.7	34301.2	94051.6
32.2883	37572.6	33551.3	103732
32.293	38615.9	34181.3	119337
32.2977	40580.9	34795	140900
32.3024	42443.7	36136.6	164239
32.3071	46534.6	36717.4	190318
32.3118	51811.3	39310.1	215047
32.3165	57948.6	42810.8	233112
32.3212	63314.8	45937.5	240544
32.326	68504.4	50883.4	234139
32.3307	72232.9	54414.2	219420
32.3354	73422.2	57047.4	197428
32.3401	72235.3	57224.5	170633
32.3448	68893.9	56940.7	145501
32.3495	64170	54895.9	125220
32.3542	59594.4	52137.4	111384
32.3589	54371.4	48778.7	101746
32.3636	49860.7	45665	97540.3
32.3683	45291.7	41776.2	95825.3
32.3731	43095.6	38729.1	96939.9
32.3778	42080	37280.7	96185.3
32.3825	40654.7	35080.5	94033.8
32.3872	39248.7	34334.2	89728.2
32.3919	39057.4	33463.7	84428.1
32.3966	39080.5	32053.8	78979.6
32.4013	37596	31485.9	73324.8
32.406	37354.4	31393.1	68253.1
32.4108	37789.1	31171.6	64161
32.4154	38310.7	30850.9	62044.2
32.4202	36079.7	30209.9	61721.3
32.4249	34401.5	30346.5	60770.8
32.4296	34241.5	29251.5	59826.6
32.4343	34552.5	29591.7	60566.5
32.439	34887.9	29096.7	61304.5
32.4437	35059.5	28864	61201.3
32.4484	35111.6	28768.3	60957.4
32.4531	36305.6	29610.8	60183.8
32.4579	35197.2	29958.5	57924.2
32.4626	35853.2	30640.9	55182.1
32.4673	36054.2	31313	53616.3
32.472	36106.5	31932.8	51484.8
32.4767	36234.4	31980.3	50237.4
32.4814	35631.6	32654.3	48488.5
32.4861	34459.1	31581.6	47657.1
32.4908	34138.9	29891.7	47506.2
32.4955	33253.5	29459.7	46051.4
32.5003	31644.8	29729.7	44381.6
32.505	31043.1	29262.8	43142.2
32.5097	30749.5	28845.4	42727.7
32.5144	30251.5	27976.3	42883.5
32.5191	29009.1	28184.3	43165.4
32.5238	27585.9	27061.8	44042.6
32.5285	26683.9	25848.9	44696.6
32.5332	26266	24302.8	45366.3
32.5379	25801	24144.7	44984.3
32.5426	25435	23170.3	44142.4
32.5474	25687.1	22334.9	43993.2
32.5521	25670	21364.1	43686.1
32.5568	24811	21986.8	43198.1
32.5615	24454.4	22286.5	42843.8
32.5662	24008.1	21647.5	43060.2
32.5709	24638.5	21832	42121.6
32.5756	23783.1	21203.2	42173.6
32.5803	24258	21194.9	42119.8
32.585	23472.3	21049.8	42166.5
32.5897	23791.3	20787.5	41851.7
32.5945	24411.2	21570.3	41962.9
32.5992	23957.9	21133.5	41055.6
32.6039	24048	21090.3	40362.1
32.6086	24099.5	20872.5	39829.4
32.6133	23462.6	20575	39393.6
32.618	23294.5	19779.5	39544.7
32.6227	22649.6	19759.7	38974.9
32.6274	22389.2	20033.4	38444.4
32.6321	22141.3	20421.2	38359.5
32.6369	21075.9	19273.7	37539.2
32.6416	21498.6	19406.2	37860.4
32.6463	21537	20109.9	37540.3
32.651	21816	18997	37440.9
32.6557	19779	18500	38181.8
32.6604	20520.4	18033.2	38923.7
32.6651	21144.1	18518	39368.6
32.6698	21179.1	17946.9	40807
32.6745	21547.1	18596.8	41408.5
32.6792	21485	18590.8	43118.5
32.684	21638.4	19384.4	44118.1
32.6887	22544.2	19000.9	45409.6
32.6934	23245	19160.3	45668.1
32.6981	23521.2	20454.8	47796.1
32.7028	23876.3	20922.1	49117.2
32.7075	25495.8	21753.5	49769.2
32.7122	25121	21560.9	51894.2
32.7169	25615.3	23011.5	54858.3
32.7216	26445.2	23389.3	58623.5
32.7263	26998.1	23617.6	61294.5
32.7311	26372.7	23614.7	63220.7
32.7358	26304.6	23333.6	64779.8
32.7405	26965.5	22814.9	66749.7
32.7452	26676.3	23414.2	66418
32.7499	26447.4	22176.7	64996.1
32.7546	26927.6	22534	61981.5
32.7593	26385.9	23021.7	57834.8
32.764	26359.8	22841.8	54821
32.7687	24855.8	22234	52447.6
32.7734	25071	21667.9	49640.9
32.7781	24436.7	21363.4	48184
32.7829	24110.5	21994.1	46577.5
32.7876	23657.4	21622	45296.5
32.7923	23390.7	21591.8	44273.1
32.797	23576.1	20973.1	43689.2
32.8017	22611.8	21298.4	43323.3
32.8064	22281.1	20784.9	43704.7
32.8111	21884.2	20301.8	42645.6
32.8158	22032.5	20625.2	42690.5
32.8205	21962.6	21050	43482.3
32.8252	22081.4	20044	45162.7
32.83	21965.2	18875.9	49252.2
32.8347	21521.1	20017	52546.3
32.8394	21110.9	20270.3	58151.7
32.8441	20860.9	19476.2	67407.8
32.8488	21083.6	19174.9	76638.5
32.8535	21444.7	19283.7	84586.6
32.8582	21351.7	18597.7	92362.8
32.8629	21683.8	19017.7	97952.2
32.8676	22155.3	17889.8	100634
32.8724	22040.5	18230.8	99462.6
32.8771	23102.5	18989.7	95429.3
32.8818	23108.2	19144	90139.6
32.8865	23300	19331.8	83561.3
32.8912	23283.5	18842.4	76802.8
32.8959	22427.9	19016.9	70503.7
32.9006	22323.4	19148.1	65826.4
32.9053	23516.8	19389.7	61445.1
32.91	22901.6	19184	58260.5
32.9147	23155.1	19277.2	56193.8
32.9195	23511.1	19617.1	54695.8
32.9242	22892.5	20056.8	53771.2
32.9289	22914.1	20123.4	52401.9
32.9336	22860.9	20317.2	51344.2
32.9383	23086.6	19938.2	49531.4
32.943	22806.2	19914.9	48442.5
32.9477	22987.4	20062.1	47617.6
32.9524	23121.7	20406.8	47479.7
32.9571	23122.1	20907.8	47859.5
32.9618	22773.2	20413.4	46762.3
32.9666	22654.6	21610.4	46613.6
32.9713	24237	21086.4	46523.5
32.976	23710.3	21184.6	46677.5
32.9807	24532.4	21630.5	46873.8
32.9854	25174	22059.8	46747.6
32.9901	24443.6	21823.3	46432.8
32.9948	25331.2	22673	47025.7
32.9995	25430.9	22329.6	47294.6
