# Supplementary material for: DoAP2/ERF89 activated the terpene synthase gene DoPAES in Dendrobium officinale and participated in the synthesis of β-patchoulene
Source: PeerJ. 2024 Jan 18;12:e16760. doi: 10.7717/peerj.16760 (PMC10800100; doi:10.7717/peerj.16760)
Supplement: Supplemental Information 8 [file peerj-12-16760-s008.xlsx]

## Sheet: Sheet1
Gene ID	column	sepal	the white part of root	green root tip	stem	leaf	lip	buds
DoAP2ERF-01	8.78081	8.84431	9.60963	21.726	24.6774	5.36345	22.796	8.05782
DoAP2ERF-02	16.0105	14.2987	9.631	10.6148	14.8045	10.1226	19.4086	11.9513
DoAP2ERF-03	4.04615	5.89902	1.11013	0	1.68134	3.34945	3.15807	8.20447
DoAP2ERF-04	6.50164	4.6312	3.28842	9.3849	0.807079	1.4229	6.65133	4.94233
DoAP2ERF-05	2.69508	4.38897	3.13837	4.33325	7.58447	3.28683	0	0.785836
DoAP2ERF-06	0	0	0	0.947734	0	0	0.084078	0
DoAP2ERF-07	413.614	302.039	103.218	133.556	94.1594	92.8975	175.823	29.12
DoAP2ERF-08	15.7603	55.472	3.46452	4.16549	2.41386	0.352705	33.1476	13.1319
DoAP2ERF-09	9.92527	0.084429	3.84313	0.103152	0.206419	0.526054	0.045393	7.22081
DoAP2ERF-10	0	0	0.178964	0	0	0	0	0
DoAP2ERF-11	118.922	60.7096	5.96728	3.36203	0.040235	0.074136	0.129496	0.098444
DoAP2ERF-12	0	0.139181	0.027956	0	0	0	0	0
DoAP2ERF-13	37.2467	23.7683	7.00236	7.91099	4.30184	1.34155	7.18573	14.2941
DoAP2ERF-14	0.086149	0	9.24005	0.440914	0.311775	1.67881	0.151761	0.073881
DoAP2ERF-15	1.11081	3.76057	8.04656	0.795375	0	0.132558	12.9854	1.45615
DoAP2ERF-16	1.68863	3.12413	0	0.542955	0	0	10.3904	16.4146
DoAP2ERF-17	2.44504	0	0.473131	0.265233	1.53724	0	0.036718	3.59054
DoAP2ERF-18	11.8335	4.38976	10.5149	4.16645	8.67989	3.06501	3.49772	13.1017
DoAP2ERF-19	0.767752	2.64995	4.27508	1.65324	1.8127	1.2464	3.75756	3.97415
DoAP2ERF-20	15.2038	8.24477	2.69964	1.16059	0.838948	0	8.9394	12.9325
DoAP2ERF-21	6.05971	93.4467	13.6227	4.11563	0.21474	0	16.7744	0.226726
DoAP2ERF-22	28.1604	0.91701	0.953477	0.214644	0	0.030601	3.86423	0.494201
DoAP2ERF-24	0.737753	9.80549	1.14238	0.460119	0.09547	0	5.76246	0.17379
DoAP2ERF-25	141.349	104.845	7.87724	5.47497	0.039726	0	0.282499	0.042485
DoAP2ERF-26	82.3765	61.5395	121.802	261.592	266.065	91.2324	60.7634	50.0064
DoAP2ERF-27	147.927	126.449	119.37	102.5	41.1191	47.2406	32.8376	31.6453
DoAP2ERF-28	24.9784	13.8857	0.163361	0.068024	0	0	0	0.091425
DoAP2ERF-29	94.755	82.5122	18.6854	33.6799	37.0161	47.0356	30.8504	13.7728
DoAP2ERF-30	0.317749	0.211449	0.894374	0.627387	0.485304	0.482827	0.165271	0.860392
DoAP2ERF-31	0	0.054767	0.05415	0	0	0	0.098852	0.054053
DoAP2ERF-32	22.0514	9.04689	2.95963	0.580839	0.546905	0.724717	0.503986	16.8163
DoAP2ERF-33	8.96954	8.72063	7.46311	7.21435	8.18867	8.09791	10.0021	9.52797
DoAP2ERF-34	6.80388	11.1103	0.199718	0.206262	0.112141	1.09863	1.05037	0.512409
DoAP2ERF-35	6.0117	2.48455	3.05926	3.21937	2.24893	1.2707	1.19278	1.40445
DoAP2ERF-36	6.38919	6.74364	2.63899	0	11.8033	7.15793	6.11683	4.44332
DoAP2ERF-37	191.195	151.39	42.6461	79.7907	67.7434	40.2703	51.3768	42.6996
DoAP2ERF-38	21.762	33.2442	1.94909	0.130401	0.15685	0.125362	0.445403	0.132511
DoAP2ERF-39	0.020524	0	2.26139	13.3106	0	0.149201	0.26541	0
DoAP2ERF-40	0.404271	2.87267	0.880264	5.52249	0.935628	0	2.0081	0.443003
DoAP2ERF-41	2.38016	2.42278	0.567714	0.173598	2.90807	4.43311	0.257634	0.953169
DoAP2ERF-42	2.55251	0.955436	0.65181	0.401411	0.324257	0.073127	0.04979	10.4089
DoAP2ERF-43	0.167821	0.485294	0.204523	0.033781	0.07863	0.174363	0	0.122845
DoAP2ERF-44	0	0	0.218761	0.414377	0	0	0.018842	0
DoAP2ERF-45	10.8703	10.6762	2.06984	8.97032	33.6331	5.65522	2.13535	3.81449
DoAP2ERF-46	0.412677	1.09339	0.374601	0.157505	0.449868	0.196557	0.280364	0.582672
DoAP2ERF-47	6.01166	1.79317	14.3823	8.89098	1.52728	3.03786	0.305764	0.434474
DoAP2ERF-48	8.42956	11.2813	2.94794	3.82289	4.65199	0.685699	18.6347	0.838402
DoAP2ERF-49	143.853	78.1227	16.5651	8.00377	1.64389	0.597475	1.61487	3.38313
DoAP2ERF-50	0	0.405187	1.03147	5.6116	0	0	0.04635	0
DoAP2ERF-51	7.22084	31.6507	3.99246	2.30641	1.7675	8.64295	35.0447	21.3439
DoAP2ERF-52	0.729848	1.39971	0.188308	0.130058	0	0.430306	0	0
DoAP2ERF-54	1.3616	1.10591	0.614112	11.8749	0.045483	0.050928	3.70533	0.028343
DoAP2ERF-55	0.18193	0.094007	0	1.84624	0	0.040768	0.23445	0.043447
DoAP2ERF-56	0.022341	0	0.057894	0	0.172078	0	7.62985	2.76605
DoAP2ERF-57	1.04439	0.534517	3.44034	7.23252	31.4105	6.5321	0.632545	3.05469
DoAP2ERF-58	2.38216	0.680746	0.557068	0.730599	0.079974	0.10795	2.99589	1.26024
DoAP2ERF-59	58.9842	45.0219	1.52646	2.89797	0.216254	0	0.300094	0.325047
DoAP2ERF-60	27.7892	35.1518	4.16024	15.7367	11.6707	3.14307	17.5633	1.58083
DoAP2ERF-61	0.417409	0.294113	0.203185	0.296442	0	0	0.586649	0.047696
DoAP2ERF-62	159.712	32.0691	0	0.178172	0.248708	0.040256	128.259	0.14123
DoAP2ERF-63	18.5466	21.5468	2.41043	2.06447	0.173306	0.077793	0.543748	0.453531
DoAP2ERF-64	0	0	0	0.13081	0	0	0	0
DoAP2ERF-65	0.028687	0.021871	0	0	0	0	0	0.08759
DoAP2ERF-66	1.54726	0	0	1.17823	1.93488	0.080289	0	0.056834
DoAP2ERF-67	1.29191	0.66183	6.0993	10.9636	4.86248	0.45488	0.265013	2.8489
DoAP2ERF-68	473.465	229.644	45.2484	34.6472	4.35431	2.15013	39.8345	2.96288
DoAP2ERF-69	1.99569	3.81044	3.14204	2.20069	0.512955	1.90958	6.9314	1.71307
DoAP2ERF-70	3.58956	0.080053	0.141992	0.054221	0.764054	0.259236	0.161387	0.617274
DoAP2ERF-71	4.62167	2.89562	0.965386	1.23491	0.231025	0	8.9523	0.144213
DoAP2ERF-72	167.561	58.8097	33.1919	19.7413	2.22606	1.29127	23.9214	1.69156
DoAP2ERF-73	383.539	196.559	58.8258	49.9215	4.4327	0.956794	20.8021	5.79083
DoAP2ERF-74	5.74139	5.46906	1.41578	5.7833	5.3915	1.22677	5.17386	1.91031
DoAP2ERF-75	0	0	0	0	0	0	0.164565	0.000765
DoAP2ERF-76	8.72456	6.52401	4.85831	10.1357	0	6.63251	2.21736	5.52615
DoAP2ERF-77	2.16039	2.05917	1.22972	0.862583	1.29896	1.33104	4.68656	1.80079
DoAP2ERF-78	85.1813	56.2154	2.52164	5.64748	0.037578	0.132329	0.477638	0.516143
DoAP2ERF-79	86.2804	28.9431	16.406	8.72953	2.73381	1.64212	14.161	1.66917
DoAP2ERF-80	14.5179	16.1902	9.11105	11.375	18.7144	13.2038	19.3538	11.9353
DoAP2ERF-81	10.1349	13.349	1.04726	0.064038	0	0	0.096534	0
DoAP2ERF-83	4.69946	3.90878	8.12208	10.483	0.828129	0.158354	5.20475	2.21103
DoAP2ERF-84	94.4671	22.8887	9.9612	7.88451	2.53522	0.787836	13.4484	4.84273
DoAP2ERF-85	0	4.25446	0	0	0	0	0	0
DoAP2ERF-86	7.83312	6.68002	7.2374	6.83766	36.189	2.43655	3.86644	6.54935
DoAP2ERF-87	0.879688	0.858269	0.097995	0.111302	0.869596	0.036386	0.680097	1.49777
DoAP2ERF-88	105.266	32.1653	8.36094	3.9758	0.274873	0.036081	0.117561	1.26528
DoAP2ERF-89	89.811	51.5815	5.55098	22.4538	0.329351	0.363491	11.7347	3.86492
DoAP2ERF-90	1.87776	4.32262	3.5427	7.66545	10.6824	1.82315	2.98507	0.424063
DoAP2ERF-91	3.77725	10.1065	5.69639	4.35441	3.47467	5.80363	4.59175	4.194
DoAP2ERF-92	0	0.00335	0.853599	1.53905	0	0	0	0.163915
DoAP2ERF-93	4.40051	5.06789	4.57029	1.73369	1.04548	5.11462	0	0.562028
DoAP2ERF-94	0.230443	0.045327	0.145715	0.138021	0.055304	0.063646	0.188521	0.528079
DoAP2ERF-95	27.3055	3.4346	0.962186	2.24787	0.304911	0	0.59132	0.053201
DoAP2ERF-96	6.83208	0.659673	0.368787	0.636662	0.076797	0	0.256923	0.097803
DoAP2ERF-97	1.01663	1.74077	0	0.048345	0.112855	0.045011	0	0
DoAP2ERF-98	0	0	0	0	0	0	5.27471	0.409716
DoAP2ERF-99	0	0.046318	6.72635	0.60361	0	0	0	0.058464
DoAP2ERF-100	36.3008	31.3481	2.49274	1.5147	2.55936	0.2456	0.416359	4.35191
DoAP2ERF-101	0	0	0	0	0	0	0	0
DoAP2ERF-102	52.3596	58.8185	3.51138	4.72341	0.765732	1.88916	19.2503	1.94224
DoAP2ERF-103	1.11669	3.05553	0.768083	1.84892	0.651589	0.504404	4.38353	1.37459
DoAP2ERF-104	3.78838	2.57564	1.28284	3.08589	0.294459	0.175827	1.89173	0
DoAP2ERF-105	7.7076	13.6119	3.83624	7.55393	8.00119	7.12744	12.0579	7.12907
DoAP2ERF-106	2.57269	0.258694	16.2086	0.613595	0.830689	0	0.228557	1.53032
DoAP2ERF-107	0.677285	0.748448	0.177324	0.431342	0	0	0.999075	0.222661
DoAP2ERF-108	17.5319	8.40694	29.1916	36.9523	93.96	80.4647	3.84029	31.9191
DoAP2ERF-109	0.752566	0.648669	0.55485	0.4288	0.129806	0.058535	2.03249	0.618641
DoAP2ERF-110	7.64936	3.95644	0	4.24553	4.93539	2.63786	2.91976	5.28041
DoAP2ERF-111	3.19337	0	0.013406	0	0.019444	0	0	0.682883
